# Supplementary material for: Analysis of nicotine, tar, carbon monoxide, total particulate matter, water, benzo[a]pyrene, and humectants in cigarettes and bidis from India and Myanmar
Source: Sci Rep. 2026 Jan 30;16:6775. doi: 10.1038/s41598-026-35417-5 (PMC12913643; doi:10.1038/s41598-026-35417-5)
Supplement: Supplementary file 1 — Supplementary Information. [file 41598_2026_35417_MOESM1_ESM.xlsx]

## Sheet: Sheet1
Means
Notes
Output Created		20-JAN-2025 11:50:04
Comments
Input	Data	D:\New Volume\from desktop\Consultation\Priyam_Sharma\cigar_beedi.sav
	Active Dataset	DataSet1
	Filter	<none>
	Weight	<none>
	Split File	<none>
	N of Rows in Working Data File	20
Missing Value Handling	Definition of Missing	For each dependent variable in a table, user-defined missing values for the dependent and all grouping variables are treated as missing.
	Cases Used	Cases used for each table have no missing values in any independent variable, and not all dependent variables have missing values.
Syntax		MEANS TABLES=NICOTINE_mg_cig CO_cig Benzo_Pyrene MOISTURE TAR_mg_cig Tot_Parti_Matr Prop_Glicirol Glicirol EthylTriThy_Gly BY VAR00020 VAR00021 /CELLS=MEAN MEDIAN STDDEV COUNT.
Resources	Processor Time	00:00:00.00
	Elapsed Time	00:00:00.05
[DataSet1] D:\New Volume\from desktop\Consultation\Priyam_Sharma\cigar_beedi.sav
Case Processing Summary
	Cases
	Included		Excluded		Total
	N	Percent	N	Percent	N	Percent
NICOTINE_mg_cig * VAR00020	18	0.9	2	0.1	20	1
CO_cig * VAR00020	18	0.9	2	0.1	20	1
Benzo_Pyrene * VAR00020	18	0.9	2	0.1	20	1
MOISTURE * VAR00020	18	0.9	2	0.1	20	1
TAR_mg_cig * VAR00020	18	0.9	2	0.1	20	1
Tot_Parti_Matr * VAR00020	18	0.9	2	0.1	20	1
Prop_Glicirol * VAR00020	20	1	0	0	20	1
Glicirol * VAR00020	20	1	0	0	20	1
EthylTriThy_Gly * VAR00020	20	1	0	0	20	1
NICOTINE_mg_cig * VAR00021	18	0.9	2	0.1	20	1
CO_cig * VAR00021	18	0.9	2	0.1	20	1
Benzo_Pyrene * VAR00021	18	0.9	2	0.1	20	1
MOISTURE * VAR00021	18	0.9	2	0.1	20	1
TAR_mg_cig * VAR00021	18	0.9	2	0.1	20	1
Tot_Parti_Matr * VAR00021	18	0.9	2	0.1	20	1
Prop_Glicirol * VAR00021	20	1	0	0	20	1
Glicirol * VAR00021	20	1	0	0	20	1
EthylTriThy_Gly * VAR00021	20	1	0	0	20	1
NICOTINE_mg_cig CO_cig Benzo_Pyrene MOISTURE TAR_mg_cig Tot_Parti_Matr Prop_Glicirol Glicirol EthylTriThy_Gly * VAR00020
VAR00020		NICOTINE_mg_cig	CO_cig	Benzo_Pyrene	MOISTURE	TAR_mg_cig	Tot_Parti_Matr	Prop_Glicirol	Glicirol	EthylTriThy_Gly
India Cigar	Mean	0.6625	11.0125	8.2375	4.4375	10.345	15.4445	0.38	10.275	0.0325
	Median	0.64	10.805	8.145	4.445	10.335	15.1625	0.375	12.5	0.02
	Std. Deviation	0.0818026	1.14404	0.281469	0.738303	2.03051	2.13144	0.30605	5.65511	0.04272
	N	4	4	4	4	4	4	4	4	4
Myanmar_cigar	Mean	0.835714	13.3529	12.17	4.17143	12.0214	17.029	2.52714	10.0257	0.0214286
	Median	0.83	12.49	11.95	4.25	10.9	14.935	3.32	6.94	0.01
	Std. Deviation	0.173576	3.90048	2.24271	1.93053	4.05015	5.45541	1.32539	5.08548	0.0267261
	N	7	7	7	7	7	7	7	7	7
Beedi	Mean	1.35999	13.9529	10.2186	18.2686	19.2243	38.8514	0.0888889	0.914444	0.0433333
	Median	1.709	13.37	9.89	17.14	25.18	41.15	0.13	0.74	0.06
	Std. Deviation	0.56021	2.43244	1.07125	5.94858	11.9433	7.80176	0.0575423	0.577973	0.0278388
	N	7	7	7	7	7	7	9	9	9
Total	Mean	1.00111	13.0661	10.5372	9.71278	14.45	25.1634	1.0005	5.9755	0.0335
	Median	0.805	12.54	9.92	5.235	12.1	21.4135	0.22	3.92	0.035
	Std. Deviation	0.462443	3.00645	2.13967	7.95199	8.52294	12.6257	1.37996	5.95194	0.0306551
	N	18	18	18	18	18	18	20	20	20
NICOTINE_mg_cig CO_cig Benzo_Pyrene MOISTURE TAR_mg_cig Tot_Parti_Matr Prop_Glicirol Glicirol EthylTriThy_Gly * VAR00021
VAR00021		NICOTINE_mg_cig	CO_cig	Benzo_Pyrene	MOISTURE	TAR_mg_cig	Tot_Parti_Matr	Prop_Glicirol	Glicirol	EthylTriThy_Gly
Cigarettes	Mean	0.772727	12.5018	10.74	4.26818	11.4118	16.4528	1.74636	10.1164	0.0254545
	Median	0.77	12.36	9.95	4.25	10.9	14.935	1.13	11.34	0.01
	Std. Deviation	0.166499	3.3038	2.6416	1.5549	3.43431	4.45633	1.50187	5.0127	0.0317376
	N	11	11	11	11	11	11	11	11	11
Beedi	Mean	1.35999	13.9529	10.2186	18.2686	19.2243	38.8514	0.0888889	0.914444	0.0433333
	Median	1.709	13.37	9.89	17.14	25.18	41.15	0.13	0.74	0.06
	Std. Deviation	0.56021	2.43244	1.07125	5.94858	11.9433	7.80176	0.0575423	0.577973	0.0278388
	N	7	7	7	7	7	7	9	9	9
Total	Mean	1.00111	13.0661	10.5372	9.71278	14.45	25.1634	1.0005	5.9755	0.0335
	Median	0.805	12.54	9.92	5.235	12.1	21.4135	0.22	3.92	0.035
	Std. Deviation	0.462443	3.00645	2.13967	7.95199	8.52294	12.6257	1.37996	5.95194	0.0306551
	N	18	18	18	18	18	18	20	20	20
NPar Tests
Notes
Output Created		20-JAN-2025 11:52:20
Comments
Input	Data	D:\New Volume\from desktop\Consultation\Priyam_Sharma\cigar_beedi.sav
	Active Dataset	DataSet1
	Filter	VAR00020 < 3 (FILTER)
	Weight	<none>
	Split File	<none>
	N of Rows in Working Data File	11
Missing Value Handling	Definition of Missing	User-defined missing values are treated as missing.
	Cases Used	Statistics for each test are based on all cases with valid data for the variable(s) used in that test.
Syntax		NPAR TESTS /M-W= NICOTINE_mg_cig CO_cig Benzo_Pyrene MOISTURE TAR_mg_cig Tot_Parti_Matr Prop_Glicirol Glicirol EthylTriThy_Gly BY filter_$(1 2) /MISSING ANALYSIS.
Resources	Processor Time	00:00:00.00
	Elapsed Time	00:00:00.00
	Number of Cases Alloweda	209715
a. Based on availability of workspace memory.
Mann-Whitney Test
NPar Tests
Notes
Output Created		20-JAN-2025 11:53:10
Comments
Input	Data	D:\New Volume\from desktop\Consultation\Priyam_Sharma\cigar_beedi.sav
	Active Dataset	DataSet1
	Filter	<none>
	Weight	<none>
	Split File	<none>
	N of Rows in Working Data File	20
Missing Value Handling	Definition of Missing	User-defined missing values are treated as missing.
	Cases Used	Statistics for each test are based on all cases with valid data for the variable(s) used in that test.
Syntax		NPAR TESTS /M-W= NICOTINE_mg_cig CO_cig Benzo_Pyrene MOISTURE TAR_mg_cig Tot_Parti_Matr Prop_Glicirol Glicirol EthylTriThy_Gly BY VAR00020(1 2) /MISSING ANALYSIS.
Resources	Processor Time	00:00:00.00
	Elapsed Time	00:00:00.02
	Number of Cases Alloweda	209715
a. Based on availability of workspace memory.
Mann-Whitney Test
Ranks
VAR00020		N	Mean Rank	Sum of Ranks
NICOTINE_mg_cig	India Cigarettes	4	3.875	15.5
	Myanmar_cigarettes	7	7.21429	50.5
	Total	11
CO_cig	India Cigarettes	4	4.75	19
	Myanmar_cigarettes	7	6.71429	47
	Total	11
Benzo_Pyrene	India Cigarettes	4	2.5	10
	Myanmar_cigarettes	7	8	56
	Total	11
MOISTURE	India Cigarettes	4	6.5	26
	Myanmar_cigarettes	7	5.71429	40
	Total	11
TAR_mg_cig	India Cigar	4	5.5	22
	Myanmar_cigarettes	7	6.28571	44
	Total	11
Tot_Parti_Matr	India Cigarettes	4	5.5	22
	Myanmar_cigarettes	7	6.28571	44
	Total	11
Prop_Glicirol	India Cigarettes	4	3	12
	Myanmar_cigarettes	7	7.71429	54
	Total	11
Glicirol	India Cigarettes	4	6	24
	Myanmar_cigarettes	7	6	42
	Total	11
EthylTriThy_Gly	India Cigarettes	4	6.375	25.5
	Myanmar_cigarettes	7	5.78571	40.5
	Total	11
Test Statisticsa
	NICOTINE_mg_cig	CO_cig	Benzo_Pyrene	MOISTURE	TAR_mg_cig	Tot_Parti_Matr	Prop_Glicirol	Glicirol	EthylTriThy_Gly
Mann-Whitney U	5.5	9	0	12	12	12	2	14	12.5
Wilcoxon W	15.5	19	10	40	22	22	12	42	40.5
Z	-1.6137	-0.944911	-2.64575	-0.377964	-0.377964	-0.377964	-2.26779	0	-0.298055
Asymp. Sig. (2-tailed)	0.106592	0.344704	0.00815097	0.705457	0.705457	0.705457	0.0233422	1	0.765661
Exact Sig. [2*(1-tailed Sig.)]	.109b	.412b	.006b	.788b	.788b	.788b	.024b	1.000b	.788b
a. Grouping Variable: VAR00020
b. Not corrected for ties.
NPar Tests
Notes
Output Created		20-JAN-2025 11:53:52
Comments
Input	Data	D:\New Volume\from desktop\Consultation\Priyam_Sharma\cigar_beedi.sav
	Active Dataset	DataSet1
	Filter	<none>
	Weight	<none>
	Split File	<none>
	N of Rows in Working Data File	20
Missing Value Handling	Definition of Missing	User-defined missing values are treated as missing.
	Cases Used	Statistics for each test are based on all cases with valid data for the variable(s) used in that test.
Syntax		NPAR TESTS /M-W= NICOTINE_mg_cig CO_cig Benzo_Pyrene MOISTURE TAR_mg_cig Tot_Parti_Matr Prop_Glicirol Glicirol EthylTriThy_Gly BY VAR00021(1 2) /MISSING ANALYSIS.
Resources	Processor Time	00:00:00.00
	Elapsed Time	00:00:00.00
	Number of Cases Alloweda	209715
a. Based on availability of workspace memory.
Mann-Whitney Test
Ranks
VAR00021		N	Mean Rank	Sum of Ranks
NICOTINE_mg_cig	Cigarettes	11	7.45455	82
	Beedi	7	12.7143	89
	Total	18
CO_cig	Cigarettes	11	8.09091	89
	Beedi	7	11.7143	82
	Total	18
Benzo_Pyrene	Cigarettes	11	9.54545	105
	Beedi	7	9.42857	66
	Total	18
MOISTURE	Cigarettes	11	6	66
	Beedi	7	15	105
	Total	18
TAR_mg_cig	Cigarettes	11	8	88
	Beedi	7	11.8571	83
	Total	18
Tot_Parti_Matr	Cigarettes	11	6	66
	Beedi	7	15	105
	Total	18
Prop_Glicirol	Cigarettes	11	14.2727	157
	Beedi	9	5.88889	53
	Total	20
Glicirol	Cigarettes	11	14.9091	164
	Beedi	9	5.11111	46
	Total	20
EthylTriThy_Gly	Cigarettes	11	9.04545	99.5
	Beedi	9	12.2778	110.5
	Total	20
Test Statisticsa
	NICOTINE_mg_cig	CO_cig	Benzo_Pyrene	MOISTURE	TAR_mg_cig	Tot_Parti_Matr	Prop_Glicirol	Glicirol	EthylTriThy_Gly
Mann-Whitney U	16	23	38	0	22	0	8	1	33.5
Wilcoxon W	82	89	66	66	88	66	53	46	99.5
Z	-2.03986	-1.40378	-0.0452833	-3.48682	-1.49435	-3.48682	-3.16243	-3.68611	-1.24839
Asymp. Sig. (2-tailed)	0.0413646	0.160383	0.963881	0.000488805	0.135084	0.000488805	0.00156456	0.000227707	0.211887
Exact Sig. [2*(1-tailed Sig.)]	.044b	.179b	1.000b	<.001b	.151b	<.001b	<.001b	<.001b	.230b
a. Grouping Variable: VAR00021
b. Not corrected for ties.
NPar Tests
Notes
Output Created		20-JAN-2025 11:54:46
Comments
Input	Data	D:\New Volume\from desktop\Consultation\Priyam_Sharma\cigar_beedi.sav
	Active Dataset	DataSet1
	Filter	<none>
	Weight	<none>
	Split File	<none>
	N of Rows in Working Data File	20
Missing Value Handling	Definition of Missing	User-defined missing values are treated as missing.
	Cases Used	Statistics for each test are based on all cases with valid data for the variable(s) used in that test.
Syntax		NPAR TESTS /M-W= NICOTINE_mg_cig CO_cig Benzo_Pyrene MOISTURE TAR_mg_cig Tot_Parti_Matr Prop_Glicirol Glicirol EthylTriThy_Gly BY VAR00020(1 3) /MISSING ANALYSIS.
Resources	Processor Time	00:00:00.00
	Elapsed Time	00:00:00.01
	Number of Cases Alloweda	209715
a. Based on availability of workspace memory.
Mann-Whitney Test
Ranks
VAR00020		N	Mean Rank	Sum of Ranks
NICOTINE_mg_cig	India Cigarettes	4	3	12
	Beedi	7	7.71429	54
	Total	11
CO_cig	India Cigarettes	4	3	12
	Beedi	7	7.71429	54
	Total	11
Benzo_Pyrene	India Cigarettes	4	2.5	10
	Beedi	7	8	56
	Total	11
MOISTURE	India Cigarettes	4	2.5	10
	Beedi	7	8	56
	Total	11
TAR_mg_cig	India Cigarettes	4	4.5	18
	Beedi	7	6.85714	48
	Total	11
Tot_Parti_Matr	India Cigarettes	4	2.5	10
	Beedi	7	8	56
	Total	11
Prop_Glicirol	India Cigarettes	4	9.5	38
	Beedi	9	5.88889	53
	Total	13
Glicirol	India Cigarettes	4	11.25	45
	Beedi	9	5.11111	46
	Total	13
EthylTriThy_Gly	India Cigarettes	4	6.125	24.5
	Beedi	9	7.38889	66.5
	Total	13
Test Statisticsa
	NICOTINE_mg_cig	CO_cig	Benzo_Pyrene	MOISTURE	TAR_mg_cig	Tot_Parti_Matr	Prop_Glicirol	Glicirol	EthylTriThy_Gly
Mann-Whitney U	2	2	0	0	8	0	8	1	14.5
Wilcoxon W	12	12	10	10	18	10	53	46	24.5
Z	-2.27296	-2.26779	-2.64575	-2.64575	-1.13389	-2.64575	-1.56027	-2.62677	-0.552337
Asymp. Sig. (2-tailed)	0.0230287	0.0233422	0.00815097	0.00815097	0.256839	0.00815097	0.118695	0.00862002	0.580717
Exact Sig. [2*(1-tailed Sig.)]	.024b	.024b	.006b	.006b	.315b	.006b	.148b	.006b	.604b
a. Grouping Variable: VAR00020
b. Not corrected for ties.

## Sheet: Sheet2
Sample Name	3R4F	1R5F	2R4F	CM4	CM6
	TPM	TPM	TPM	TPM	TPM
	11.56	6.9	11.9	10.5	9
	11.68	7	12.5	10.3	8.8
	11.89	6.5	11.6	10	7.8
Mean	11.71	6.8	12	10.2667	8.53333
	TAR	TAR	TAR	TAR	TAR
	9.9	5.4	10.5	8.6	7.1
	9.2	5.8	9.9	8.2	6.5
	9.3	5.3	10.2	8.4	6.8
Mean	9.46667	5.5	10.2	8.4	6.8
	Nicotine	Nicotine	Nicotine	Nicotine	Nicotine
	0.76	0.4	0.77	0.61	0.51
	0.59	0.45	0.79	0.58	0.5
	1.19	0.42	0.78	0.61	0.49
Mean	0.846667	0.423333	0.78	0.6
	Water	Water	Water	Water	Water
	13	12.2	12.9	12	12.2
	13.5	12.8	13.2	12.5	12.1
	13.2	12.6	13	13	13
Mean	13.2333	12.5333	13	12.5	12.4333
	BAP	BAP	BAP	BAP	BAP
	2.19	2.1	2.09
	2.16	2.1	2.05
	2.19	2.13	2.14
Mean	2.18	2.11	2.09333
